# Supplementary material for: The Impact of Nano- and Micro-Silica on the Setting Time and Microhardness of Conventional Glass–Ionomer Cements
Source: Dent J (Basel). 2024 Feb 27;12(3):54. doi: 10.3390/dj12030054 (PMC10968912; doi:10.3390/dj12030054)
Supplement: Supplementary file 1 [file dentistry-12-00054-s001.zip]

Archive with 1 entries (1 files):
- dentistry-2819448-supplementary.pdf
